# Supplementary material for: Comparative metabolomics of aging in a long-lived bat: Insights into the physiology of extreme longevity
Source: PLoS One. 2018 May 1;13(5):e0196154. doi: 10.1371/journal.pone.0196154 (PMC5929510; doi:10.1371/journal.pone.0196154)
Supplement: S1 Table — (XLSX) [file pone.0196154.s001.xlsx]

## Sheet: Table for PLOS ONE
	Averaged raw Log2 values of duplicate extractions and analyses for individual big brown bats
		Year 1	Year 1	Year 1	Year 1	Year 1	Year 1	Year 1	Year 1	Year 1	Year 2	Year 2	Year 2	Year 2	Year 2	Year 2	Year 2	Year 2	Year 2	Year 2	Year 2	Year 2	Year 2	Year 2	Year 2	Year 14	Year 14	Year 15	Year 15	Year 15	Year 15
	Compound	EF_1Y_MF_001: Log2	EF_1Y_MF_002: Log2	EF_1Y_M_032: Log2	EF_1Y_M_033: Log2	EF_1Y_M_034: Log2	EF_1Y_M_035: Log2	EF_1Y_M_036: Log2	EF_1Y_M_037: Log2	EF_1Y_M_038: Log2	EF_2Y_F_019: Log2	EF_2Y_F_020: Log2	EF_2Y_F_021: Log2	EF_2Y_F_022: Log2	EF_2Y_MF_003: Log2	EF_2Y_MF_004: Log2	EF_2Y_M_023: Log2	EF_2Y_M_024: Log2	EF_2Y_M_025: Log2	EF_2Y_M_026: Log2	EF_2Y_M_027: Log2	EF_2Y_M_028: Log2	EF_2Y_M_029: Log2	EF_2Y_M_030: Log2	EF_2Y_M_031: Log2	EF_14Y_MF_015: Log2	EF_14Y_MF_016: Log2	EF_15Y_F_051: Log2	EF_15Y_F_052: Log2	EF_15Y_F_053: Log2	EF_15Y_M_050: Log2
1	3-Amino-2-naphthoic acid	21.5424	-1.06	0.0592289	-0.906973	-0.261086	-0.814949	16.8373	-0.838362	-0.235664	0.0395603	-1.68188	-0.377287	0.116652	-1.09446	-0.531508	-0.728685	-0.421953	-0.799374	1.79184	-0.913906	-0.723881	0.619081	-0.111898	-0.502565	21.3178	21.6098	21.3977	22.4971	20.7552	-0.72076
2	Indole	-0.652197	-0.811621	0.307604	-0.658598	-0.0127106	-0.566574	-0.222168	-0.589987	0.0127106	0.287935	-1.4335	-0.128912	14.5422	-0.846081	-0.283133	-0.48031	-0.173578	-0.550999	2.04021	-0.665531	-0.475506	0.867456	0.136477	-0.25419	16.9855	17.9814	3.03848	19.225	15.0916	-0.472385
3	3-Methylindole	-0.575632	-0.735056	0.384169	-0.582033	0.0638542	-0.490009	-0.145603	-0.513422	0.0892754	0.3645	-1.35694	-0.0523472	0.441591	-0.769516	-0.206568	-0.403746	-0.0970135	-0.474434	2.11678	-0.588966	-0.398941	0.944021	0.213041	-0.177626	16.2808	17.9695	3.11504	19.3044	0.492237	-0.395821
4	2-aminomuconic acid semialdehyde	-0.633734	-0.793158	0.326067	-0.640135	0.00575256	-0.548111	-0.203705	-0.571524	0.0311737	0.306398	-1.41504	-0.110449	0.38349	-0.827618	-0.264669	-0.461847	-0.155115	-0.532536	2.05867	-0.647068	-0.457043	0.88592	0.15494	-0.235727	0.130194	16.329	3.05694	18.1875	15.7658	-0.453922
5	N,N-Dihydroxy-L-tryptophan	-0.633734	15.7567	0.326067	-0.640135	0.00575256	-0.548111	-0.203705	-0.571524	0.0311737	0.306398	-1.41504	-0.110449	0.38349	-0.827618	-0.264669	-0.461847	-0.155115	14.7825	2.05867	-0.647068	-0.457043	0.88592	0.15494	-0.235727	16.1972	-0.0933609	3.05694	17.2245	0.434135	16.5821
6	Threoninyl-Phenylalanine	-0.726789	-0.886213	0.233011	-0.733191	-0.0873032	-0.641167	15.7013	-0.664579	-0.061882	0.213343	-1.50809	-0.203505	0.290434	-0.920673	-0.357725	-0.554903	-0.248171	13.0712	1.96562	-0.740124	-0.550098	0.792864	0.0618839	-0.328783	17.4667	-0.186417	19.5698	17.992	17.0318	13.8514
7	Valyl-Isoleucine	-0.900572	-1.06	0.0592289	-0.906973	-0.261086	14.2848	-0.470543	-0.838362	-0.235664	0.0395603	-1.68188	-0.377287	0.116652	-1.09446	-0.531508	-0.728685	-0.421953	15.0939	1.79184	-0.913906	13.2213	0.619081	-0.111898	15.2074	16.095	15.5073	15.3991	16.252	16.6169	-0.72076
8	Leu Asp Lys	-0.949966	-1.10939	0.00983429	-0.956368	-0.31048	-0.864344	-0.519938	-0.887756	-0.285059	-0.00983429	-1.73127	-0.426682	0.0672569	-1.14385	16.0879	16.082	-0.471348	-0.848768	1.74244	-0.963301	16.4511	0.569687	-0.161293	-0.55196	17.6802	16.6073	2.74071	18.2696	17.7966	-0.770155
9	Prolyl-Lysine	-0.886057	12.7708	0.0737438	-0.892458	-0.246571	-0.800434	-0.456028	-0.823847	-0.221149	0.0540752	-1.66736	-0.362772	0.131166	-1.07994	-0.516993	-0.71417	-0.407438	13.9819	1.80635	-0.899391	-0.709366	0.633596	-0.0973835	-0.48805	14.6245	15.581	2.80462	15.5367	0.181812	14.1434
10	Ile Gly Arg	-0.633734	-0.793158	0.326067	-0.640135	0.00575256	-0.548111	-0.203705	-0.571524	0.0311737	0.306398	-1.41504	-0.110449	0.38349	-0.827618	-0.264669	-0.461847	-0.155115	-0.532536	2.05867	-0.647068	-0.457043	0.88592	0.15494	-0.235727	15.7672	16.2218	3.05694	1.01	16.1788	-0.453922
11	Pyrrolidine	-0.949966	-1.10939	0.00983429	-0.956368	-0.31048	15.0657	-0.519938	-0.887756	-0.285059	-0.00983429	-1.73127	-0.426682	0.0672569	-1.14385	13.9776	-0.77808	-0.471348	-0.848768	15.8126	-0.963301	-0.773275	0.569687	-0.161293	15.7205	15.4472	15.6498	2.74071	16.4603	0.117903	13.3423
12	Pro Val Pro	-0.726789	-0.886213	0.233011	-0.733191	-0.0873032	-0.641167	-0.296761	-0.664579	-0.061882	0.213343	-1.50809	-0.203505	0.290434	-0.920673	-0.357725	-0.554903	-0.248171	-0.625591	1.96562	-0.740124	-0.550098	0.792864	0.0618839	14.1025	15.8684	14.4761	2.96389	16.8354	0.34108	-0.546978
13	Leu Lys Ala	-0.652197	-0.811621	0.307604	-0.658598	-0.0127106	-0.566574	-0.222168	-0.589987	0.0127106	0.287935	-1.4335	-0.128912	0.365026	-0.846081	-0.283133	-0.48031	-0.173578	-0.550999	16.8777	-0.665531	-0.475506	0.867456	0.136477	-0.25419	0.111731	14.4328	3.03848	16.1765	0.415672	14.0818
14	Leu Pro Lys	-0.652197	-0.811621	0.307604	-0.658598	-0.0127106	-0.566574	-0.222168	-0.589987	0.0127106	0.287935	-1.4335	-0.128912	0.365026	-0.846081	-0.283133	-0.48031	-0.173578	-0.550999	2.04021	-0.665531	13.7968	0.867456	0.136477	-0.25419	0.111731	13.7397	3.03848	16.0369	14.7418	-0.472385
15	Histidinyl-Glycine	-0.674896	-0.83432	0.284904	-0.681297	14.23	-0.589273	-0.244867	-0.612686	-0.00998879	0.265236	-1.4562	-0.151611	14.4295	-0.86878	-0.305832	-0.50301	-0.196278	-0.573698	2.01751	-0.68823	-0.498205	0.844757	0.113777	-0.27689	0.0890312	13.8543	17.1007	0.96884	0.392973	15.0044
16	L-Homocitrulline	-0.95949	-1.11891	0.000310898	-0.965891	14.7126	-0.873867	-0.529461	14.0208	15.4236	14.3404	-1.7408	-0.436205	17.0343	-1.15337	-0.590426	-0.787603	-0.480871	14.77	1.73292	15.333	-0.782799	0.560164	16.1529	-0.561483	15.9991	14.8214	20.2935	0.684246	17.8162	15.1214
17	L-Lysine 1,6-lactam	-0.652197	-0.811621	14.9736	-0.658598	-0.0127106	-0.566574	-0.222168	-0.589987	0.0127106	0.287935	13.9195	-0.128912	0.365026	-0.846081	-0.283133	-0.48031	-0.173578	-0.550999	2.04021	-0.665531	-0.475506	0.867456	0.136477	-0.25419	15.5158	14.8349	3.03848	16.491	0.415672	-0.472385
18	Ganglioside GD3 (d18:0/12:0)	-0.652197	-0.811621	0.307604	15.4447	-0.0127106	-0.566574	-0.222168	-0.589987	0.0127106	0.287935	-1.4335	-0.128912	0.365026	-0.846081	-0.283133	-0.48031	-0.173578	-0.550999	2.04021	-0.665531	-0.475506	0.867456	0.136477	-0.25419	0.111731	13.0126	3.03848	14.5927	14.9868	-0.472385
19	N2,N2-Dimethylguanosine	-0.565268	-0.724691	0.394533	-0.571669	0.0742188	-0.479645	-0.135239	-0.503058	0.0996399	0.374865	-1.34657	-0.0419827	0.451956	-0.759151	-0.196203	-0.393381	-0.0866489	-0.464069	2.12714	-0.578602	-0.388576	0.954386	0.223406	-0.167261	0.19866	14.0237	16.6134	16.6275	0.502602	-0.385456
20	N2-Fructopyranosylarginine	-0.714418	-0.873842	0.245382	-0.720819	-0.0749321	-0.628796	-0.28439	-0.652208	-0.049511	0.225714	16.9787	14.6065	0.302805	-0.908302	-0.345354	-0.542532	-0.2358	-0.61322	1.97799	-0.727753	-0.537727	0.805235	0.074255	-0.316412	0.049509	-0.174046	19.685	18.9072	18.7753	-0.534607
21	malonylcarnitine	-0.824842	-0.984266	0.134958	14.7934	-0.185356	-0.73922	-0.394814	-0.762632	-0.159935	14.4476	17.1244	-0.301558	0.192381	-1.01873	-0.455778	-0.652956	-0.346224	-0.723644	1.86757	-0.838177	-0.648151	0.694811	-0.0361691	17.6104	-0.060915	-0.28447	19.2544	18.7671	17.6988	14.2006
22	2,4,6-Octatriyn-1-ol	-1.28657	17.5006	-0.326769	-1.29297	-0.647083	18.3981	16.5698	-1.22436	-0.621662	16.4109	-2.06787	-0.763285	-0.269346	-1.48045	18.0682	-1.11468	-0.807951	17.346	1.40584	-1.2999	-1.10988	0.233084	18.1639	-0.888563	16.7853	19.2261	21.6781	21.5756	19.5052	-1.10676
23	apo-[3-methylcrotonoyl-CoA:carbon-dioxide ligase (ADP-forming)]	-0.824842	18.4231	0.134958	16.0449	-0.185356	-0.73922	-0.394814	-0.762632	-0.159935	0.11529	-1.60615	15.0479	0.192381	-1.01873	-0.455778	-0.652956	-0.346224	17.0654	1.86757	-0.838177	-0.648151	0.694811	-0.0361691	-0.426836	-0.060915	16.2607	21.7424	18.3652	18.6344	-0.645031
24	N-Furfurylformamide	16.1376	15.4235	0.000310898	15.9701	16.3418	-0.873867	-0.529461	-0.89728	-0.294582	-0.0193577	15.4588	-0.436205	0.0577335	-1.15337	-0.590426	-0.787603	-0.480871	-0.858292	19.3592	-0.972824	-0.782799	0.560164	16.0818	-0.561483	17.2447	16.8258	18.4666	0.684246	17.0019	16.4016
25	Isopentenyladenine	-0.652197	18.9687	0.307604	-0.658598	-0.0127106	-0.566574	-0.222168	-0.589987	0.0127106	0.287935	-1.4335	20.3375	0.365026	-0.846081	-0.283133	-0.48031	-0.173578	-0.550999	2.04021	-0.665531	-0.475506	0.867456	0.136477	-0.25419	0.111731	-0.111824	24.7198	20.7509	18.9951	-0.472385
26	6-Isothiocyanato-1-hexene	-0.633734	-0.793158	0.326067	16.5202	0.00575256	-0.548111	-0.203705	-0.571524	0.0311737	0.306398	-1.41504	-0.110449	0.38349	-0.827618	-0.264669	-0.461847	-0.155115	-0.532536	2.05867	-0.647068	-0.457043	0.88592	0.15494	-0.235727	18.5555	18.6475	3.05694	19.4722	0.434135	-0.453922
27	2-Chloro-1,1,1-trifluoroethane	-0.674896	-0.83432	0.284904	-0.681297	-0.0354099	12.8573	-0.244867	-0.612686	-0.00998879	0.265236	-1.4562	-0.151611	0.342327	-0.86878	-0.305832	-0.50301	-0.196278	-0.573698	2.01751	-0.68823	-0.498205	0.844757	0.113777	-0.27689	14.3877	13.2124	3.01578	0.96884	15.0343	-0.495085
28	N-3-oxo-tetradec-7(Z)-enoyl-L-Homoserine lactone	-0.674896	-0.83432	0.284904	12.9176	-0.0354099	-0.589273	-0.244867	-0.612686	-0.00998879	0.265236	-1.4562	-0.151611	0.342327	-0.86878	-0.305832	-0.50301	-0.196278	11.9528	2.01751	-0.68823	-0.498205	0.844757	0.113777	-0.27689	13.0971	12.5379	3.01578	0.96884	13.5074	-0.495085
29	N-(1-Deoxy-1-fructosyl)threonine	-0.617617	-0.777041	0.342184	-0.624018	0.0218697	-0.531994	14.3967	-0.555407	0.0472908	0.322516	-1.39892	-0.0943317	0.399607	-0.811501	12.2111	-0.44573	-0.138998	-0.516418	2.07479	-0.630951	-0.440926	0.902037	0.171057	-0.21961	13.1445	-0.0772438	3.07306	15.4463	15.0948	-0.437805
30	Lomustine	-0.674896	-0.83432	0.284904	-0.681297	-0.0354099	-0.589273	-0.244867	-0.612686	-0.00998879	0.265236	-1.4562	14.3013	14.6877	-0.86878	-0.305832	-0.50301	-0.196278	-0.573698	2.01751	-0.68823	-0.498205	0.844757	0.113777	-0.27689	0.0890312	-0.134523	3.01578	18.4325	18.0854	13.9952
31	Methylmercury chloride	-0.724405	-0.883829	0.235395	16.6522	-0.084919	-0.638783	-0.294376	-0.662195	-0.0594978	16.0236	-1.50571	-0.20112	0.292818	-0.918289	-0.355341	-0.552519	-0.245787	-0.623207	1.968	-0.73774	-0.547714	0.795248	0.0642681	-0.326399	0.0395222	17.4743	2.96627	0.919331	17.8084	13.9691
32	Caldine	-0.617617	-0.777041	16.4443	-0.624018	0.0218697	-0.531994	-0.187588	-0.555407	0.0472908	0.322516	-1.39892	-0.0943317	0.399607	-0.811501	-0.248552	-0.44573	-0.138998	-0.516418	2.07479	-0.630951	-0.440926	0.902037	0.171057	-0.21961	0.146311	14.7897	3.07306	17.6174	0.450253	12.8988
33	Gaboxadol	-0.633734	-0.793158	16.1651	-0.640135	0.00575256	-0.548111	-0.203705	-0.571524	0.0311737	0.306398	-1.41504	-0.110449	0.38349	-0.827618	-0.264669	-0.461847	-0.155115	13.9191	2.05867	-0.647068	-0.457043	0.88592	0.15494	-0.235727	14.7236	-0.0933609	19.4442	17.0519	0.434135	-0.453922
34	2-Propylglutaric acid	0.865158	-13.9538	0.665878	-13.8008	-13.1549	0.978552	-13.3644	-13.7322	-13.1295	-12.8543	1.25162	0.159607	-12.7772	-13.9883	-13.4253	0.468021	-13.3158	-13.6932	4.52723	-13.8077	1.93106	-12.2747	1.9974	3.03956	2.58416	0.743424	4.50298	3.60199	3.7656	-0.15643
35	Istamycin X0	-0.573812	-0.733236	0.385988	-0.580214	0.0656738	-0.48819	-0.143784	-0.511602	0.091095	0.36632	-1.35512	-0.0505276	0.443411	-0.767696	-0.204748	-0.401926	-0.0951939	-0.472614	2.1186	-0.587147	-0.397121	0.945841	0.214861	13.6219	0.190115	-0.0334396	16.9934	15.3396	13.7485	-0.394001
36	Bithionol	-0.73678	-0.896204	0.223021	-0.743181	-0.0972939	11.8467	-0.306751	-0.67457	-0.0718727	0.203352	-1.51809	-0.213495	0.280443	-0.930664	-0.367716	-0.564894	-0.258162	-0.635582	1.95563	-0.750114	-0.560089	0.782873	0.0518932	12.2826	12.8323	12.3121	2.9539	13.4531	0.331089	-0.556969
37	Zinnimidine	-0.652197	-0.811621	0.307604	-0.658598	-0.0127106	-0.566574	-0.222168	12.8593	0.0127106	0.287935	-1.4335	-0.128912	0.365026	-0.846081	-0.283133	-0.48031	-0.173578	-0.550999	2.04021	13.4409	-0.475506	0.867456	0.136477	-0.25419	0.111731	-0.111824	18.2915	15.767	0.415672	14.2086
38	Dimethyl phosphate	-0.864403	-1.02383	0.0953979	12.7655	-0.224916	-0.77878	-0.434374	-0.802193	-0.199495	0.0757294	-1.64571	-0.341118	0.152821	-1.05829	-0.495338	-0.692516	-0.385784	-0.763205	1.828	-0.877737	-0.687712	0.655251	-0.0757294	-0.466396	13.6113	-0.32403	2.82627	14.2072	0.203466	13.0124
39	Procymidone	-0.949656	-1.10908	0.0101452	-0.956057	-0.310169	-0.864033	13.1939	12.25	-0.284748	-0.00952339	-1.73096	-0.426371	0.0675678	-1.14354	-0.580591	-0.777769	-0.471037	-0.848457	1.74275	-0.96299	-0.772965	0.569998	-0.160982	-0.551649	14.9941	14.1164	2.74102	16.5288	15.6899	-0.769844
40	1-amino-3,3-diethoxypropane	14.4541	13.5389	-0.0287113	-0.994913	-0.349026	-0.902889	-0.558483	-0.926302	-0.323605	-0.0483799	13.7815	-0.465227	0.0287113	-1.1824	-0.619448	-0.816626	-0.509893	-0.887314	1.7039	-1.00185	-0.811821	0.531141	-0.199839	15.023	16.0717	15.0466	2.70216	16.3659	15.5668	-0.808701
41	α-Thiophenecarboxylic acid	-0.73678	-0.896204	0.223021	-0.743181	14.11	-0.651157	12.5932	-0.67457	-0.0718727	0.203352	-1.51809	-0.213495	0.280443	-0.930664	-0.367716	-0.564894	14.9708	-0.635582	1.95563	-0.750114	-0.560089	0.782873	0.0518932	-0.338774	14.2754	12.5249	2.9539	0.906956	16.1302	13.1608
